# Supplementary material for: Multidisciplinary Simulation for Blunt and Penetrating Pediatric Trauma Utilizing Standard and Rapid Cycle Deliberate Practice Models
Source: MedEdPORTAL. 2024 Mar 19;20:11390. doi: 10.15766/mep_2374-8265.11390 (PMC10948622; doi:10.15766/mep_2374-8265.11390)
Supplement: Supplementary file 1 — Simulation Case 1.pdfSimulation Case 2.pdfDebriefing Materials.docxModified ATLS Principles for Penetrating Trauma.pdfEvaluation.pdf [file mep_2374-8265.11390-s001.zip]

Archive with 6 entries (6 files):
- D. Modified ATLS Principles for Penetrating Trauma.pdf
- E. Evaluation.pdf
- A. Simulation Case 1.pdf
- B. Simulation Case 2.pdf
- C. Debriefing Materials.docx
- _Educational Summary Report_11390.pdf
